# Supplementary material for: FAM3A drives uncoupling of muscle lipid accumulation and insulin resistance depending on insulin receptor
Source: Cell Death Dis. 2025 Dec 7;17(1):72. doi: 10.1038/s41419-025-08298-1 (PMC12827484; doi:10.1038/s41419-025-08298-1)
Supplement: Supplementary file 3 — Dataset1 [file 41419_2025_8298_MOESM3_ESM.xlsx]

## Sheet: Fig1
	a			b			c			d
	ND	HFD		C57BL/6	ApoE-/-		6-8W	42-50W		soleus		heart		adipose
	481	321		501	42		621	241		ND	HFD	ND	HFD	ND	HFD
	482	272		472	62		542	362		1	0.31	1	0.55	1	0.3
	764	176		864	72		773	567		1	0.22	1	0.5	1	0.42
	522	422		622	56		656	145		1	0.5	1	0.6	1	0.4
	612	362		702	47		678	234		1	0.4	1	0.3	1	0.38
	567	222		667	58		522	467		1	0.2	1	0.67	1	0.23
				326	24		761	187
							424	342		e			f			g
							531	441		ND	HFD		ND	HFD		CTL	HG	HL	HGHL
							779	231		71	24		0.8	0.41		2.3	1.7	1.2	1.2
							626	452		80	28		0.61	0.45		2.1	2.1	1.3	0.8
							437			60	19		0.5	0.5		3.1	2.3	0.9	0.7
							657			59	30		0.55	0.37		2.7	2.2	1.7	1.4
							589			66	17		0.76	0.3
							721			76	21		0.48	0.38
							487
							341
	k
	adipoq		fabp5		fatp3		fatp4		adh1		acsl1		gpam
	FAM3A_Tg	WT	FAM3A_Tg	WT	FAM3A_Tg	WT	FAM3A_Tg	WT	FAM3A_Tg	WT	FAM3A_Tg	WT	FAM3A_Tg	WT
	1.21	0.27	0.98	0.62	1.16	1.01	1.15	0.98	0.75	0.62	0.69	0.67	1.13	1.08
	0.81	0.23	1.31	0.85	0.99	0.98	0.89	1.02	1.17	0.33	1.12	0.43	0.97	0.98
	1.1	0.17	0.87	1.12	1.14	0.72	0.76	0.77	1.24	0.37	0.98	0.76	0.74	1.11
	0.77	0.31	1.11	0.97	0.82	0.65	1.21	0.78	0.83	0.56	1.31	0.45	1.07	1.04
	1.11	0.26	0.73	0.77	0.89	0.79	0.99	0.96	1.01	0.52	0.9	0.31	1.09	0.82
	fasn		acly		scd1		acaca		acacb		lpl		gpihbp1
	FAM3A_Tg	WT	FAM3A_Tg	WT	FAM3A_Tg	WT	FAM3A_Tg	WT	FAM3A_Tg	WT	FAM3A_Tg	WT	FAM3A_Tg	WT
	1.22	0.78	1.02	0.52	0.87	0.43	1.07	0.43	0.96	0.41	0.98	0.92	1.22	0.68
	0.83	0.32	1.34	0.41	1.14	0.32	1.22	0.29	1.12	0.32	1.15	0.66	0.84	1.21
	0.67	0.51	0.73	0.37	0.67	0.61	0.98	0.31	0.72	0.61	0.87	1.13	0.97	0.97
	1.31	0.33	1.09	0.73	1.21	0.46	0.87	0.67	1.32	0.53	1.13	0.99	1.05	0.89
	0.97	0.29	0.82	0.46	1.11	0.39	0.86	0.34	0.88	0.33	0.87	0.87	0.92	0.73

## Sheet: Fig2
a					b				c	oil red		e					g				h			i
HFD		HFD			C2C12				HFD			C2C12		HL-1			C2C12				HFD			HFD
WT	FAM3A_Tg	WT	FAM3A_Tg		rcFAM3A-50	rcFAM3A-200	control		WT	FAM3A_Tg		Saline	rcFAM3A	Saline	rcFAM3A		Saline	rcFAM3A-50	rcFAM3A-200		WT	FAM3A_Tg		WT	FAM3A_Tg
fas		acly			srebp1				1.7	8.9		42	102	52	97		2.1	3.2	6.7		22	42		38.5	82.4
0.2	0.8	0.21	0.67		0.22	0.5	0.1		1.9	7.4		51	98	42	84		3.1	3.7	7.2		28	37		42.5	79
0.18	1	0.19	0.5		0.18	0.38	0.13		3	7.3		37	112	47	94		2.7	3.9	7.6		31	44		23.7	65
0.27	0.83	0.28	0.54		0.3	0.44	0.09		1.5	6.1											21	51		39.4	80.2
0.11	0.7	0.09	0.6		0.31	0.62	0.15		2.6	6											29	32		39	85.1
0.14	0.87	0.12	0.49						2.3	5.6											25	41		32.5	78.3
0.1	0.94	0.1	0.59		C2C12							f									21	31
					rcFAM3A-50	rcFAM3A-200	control		d			C2C12		HL-1							21	57
HFD		HFD			fas				HFD			Saline	rcFAM3A	Saline	rcFAM3A						17	27
WT	FAM3A_Tg	WT	FAM3A_Tg		0.56	0.91	0.19		WT	FAM3A_Tg		0.37	1.062	0.35	0.75						32	43
acc		srebp1			0.49	0.88	0.22		0.011	0.039		0.27	0.79	0.52	1.22						23	38
0.3	0.83	0.21	1.32		0.62	0.98	0.25		0.021	0.051		0.47	1.15	0.48	1.05						29	46
0.28	1.1	0.14	1.41		0.41	0.8	0.31		0.037	0.037
0.21	0.81	0.1	1.38						0.026	0.041
0.18	0.73	0.15	1.1		C2C12				0.041	0.031
0.24	0.81	0.49	1.72		rcFAM3A-50	rcFAM3A-200	control		0.034	0.057
0.31	0.92	0.22	1.79		acly
					0.15	0.5	0.12
					0.23	0.62	0.15
					0.1	0.48	0.08
					0.09	0.52	0.1
j			week0	week1	week2	week3	week4	week5	week6	week7	week8	week9	week10
HFD	WT	n1	0	0	1.1	3.4	4.5	5.5	6.4	7.2	7.5	8.8	9.3
		n2	0	-1.5	0.1	2.2	2.3	3.5	3.5	3.8	4.1	4.7	5.5
		n3	0	0.2	1.4	3.3	2.8	2.6	3.9	4.6	5.3	5.6	6.8
		n4	0	-0.8	0.5	0.9	1.3	2.2	3.1	3.6	3.2	4	4.5
		n5	0	-0.8	-0.2	1.3	1	3.5	1.9	2.9	6.4	4.7	5
		n6	0	-0.5	0.4	1	1.5	1.8	2.7	3.2	3.8	4.4	4.8
		n7	0	-0.9	-0.2	0.2	1.4	1.7	2.1	3.6	3.2	4	4.2
		n8	0	-0.4	0.1	1.1	2.2	2.5	2.9	3.5	3.7	3.7	3.7
		n9	0	-0.6	0	0.5	1.5	2.2	1.9	3.4	3.3	4.6	4.2
		n10	0	-1	-0.4	0.6	2.6	1.5	2.7	2.7	3.9	4.6	5.1
	FAM3A_Tg	N1	0	-0.9	0.6	1.5	2.4	3.1	3.5	4.3	3.2	4.3	4.4
		N2	0	-0.3	0.8	1.9	2.6	2.6	4.3	5.7	6.5	7.6	9.1
		N3	0	-0.6	0.2	1.7	2.8	2.7	3.5	4.6	4.7	4.9	4.8
		N4	0	0.6	1.5	2.8	3.5	4.2	5.1	5.5	6.9	7.8	8.9
		N5	0	-0.4	-0.1	0.8	1.2	2	2	4.4	5.7	6.5	8.5
		N6	0	-0.2	1.2	1.8	2.1	2.1	3	4	6.4	7.4	8.1
		N7	0	0.9	1.9	2.1	3.2	3.4	4.2	4.9	5.9	6.6	7.6
		N8	0	0.1	1.8	2.3	3.7	4.8	5	5.6	6.6	6.7	7.1
		N9	0	0.6	1.5	2.6	3.6	4.3	4.8	4.9	5.3	5.7	6.7
		N10	0	0.3	1	1.8	2.5	2.9	4	4.7	4.7	5.6	6.2

## Sheet: Fig3-adipq
a						b					c						d
HFD			C57BL/6 HFD			HFD		HFD			HFD			C57BL/6 HFD			HFD		HFD
WT	FAM3A_Tg		saline	rcFAM3A		WT	FAM3A_Tg	saline	rcFAM3A		WT	FAM3A_Tg		saline	rcFAM3A		WT	FAM3A_Tg	saline	rcFAM3A
0.27	0.97		0.47	1.07		0.255847	0.504278	0.507353	0.993939		7	21		9	19		12.149	27.455	18.552	25.659
0.31	1.02		0.41	0.87		0.205862	0.492953	0.41761	1.18041		5	20		8	17		15.32	26.41	15.91	20.444
0.33	1.11		0.51	0.89		0.19069	0.411889	0.462963	0.889682		7	17		7	16		18.92	21.71	14.3	24.91
0.26	0.99		0.61	0.94		0.31	0.52	0.39	0.9		9	15		11	16		20.1	24.43	18.91	26.35
0.25	0.89		0.5	1.06		0.25	0.44	0.41	0.92		6	19		13	15		12.98	23.1	20.1	22.13
0.23	1.21		0.37	1.13		0.29	0.46	0.58	0.81		8	18		12	22		12.3	27.9	14.12	24.12
e			f
HFD			3t3-L1
WT	FAM3A_Tg		control	rcFAM3A
12.88	32.09			2	6	12(h)
25.79	36.67		0.46	0.41	0.48	0.83
15.34	50.15		0.39	0.42	0.51	0.79
17.79	27.78		0.36	0.45	0.59	0.94
30.45	53.52		0.41	0.44	0.62	0.89
	39.18
	42.3
g
	patient_ctl			patient_MD
	FAM3A	adiponectin		FAM3A	adiponectin
p1	750.89	8.91	P1	190	5.22
p2	201.76	19.21	P2	589.22	9.76
p3	312.35	29.2	P3	474	13.11
p4	337.3	14.8	P4	208.9	14.89
p5	211.74	11.44	P5	245.26	3.45
p6	526.9	24.33	P6	310.87	9.34
p7	547.38	17.11	P7	580	3.78
p8	562.55	10.67	P8	635.2	19.56
p9	560	22.88	P9	780.6	22.99
p10	794.3	19.79	P10	390.45	16.67
p11	650.7	15.34	P11	479.2	9.88
p12	799.45	12.79	P12	268.99	12.33
p13	665.9	10.45	P13	697	10.45
p14	701.8	8.33	P14	421.7	7.23
p15	830.13	15.87	P15	479.2	4.67
p16	687.56	15.42	P16	367	3.56
p17	620.99	11.42	P17	567	5.99
p18	708.3	22.1	P18	257.9	3.88
p19	716	14.21	P19	344.7	12.12
p20	939.46	10.73	P20	428	13.23
p21	640.09	9.5	P21	595	16.41
p22	692	12.96	P22	401.98	4.5
p23	453.27	11.9
p24	721.56	27
p25	511.88	21.4
p26	936.72	29.1

## Sheet: Fig4
a			b			c
HFD			HFD			HFD
WT	FAM3A_Tg		WT	FAM3A_Tg		WT	FAM3A_Tg
1.21	0.21		0.77	0.31		1.31	0.78
1.71	0.55		1.1	0.31		0.87	0.52
0.43	0.21		0.81	0.31		1.52	0.23
0.62	1.12		0.5	0.24		0.77	0.12
1.32	0.23		1.4	0.67		1.22	0.31
0.71	0.27		1.42	0.24		0.31	0.13
d	glucose		e	insulin		f	glucagon		g	TG		h	FFA
HFD			HFD			HFD			HFD			HFD
WT	FAM3A_Tg		WT	FAM3A_Tg		WT	FAM3A_Tg		WT	FAM3A_Tg		WT	FAM3A_Tg
210	187		5.99	0.69		7.12	2.173		121	81		0.51	0.49
179	172		5.72	0.62		1.537	1.7225		93	112		0.52	0.56
247	218		6.17	0.89		1.325	3.2065		111	97		0.32	0.32
204	163		5.77	1.41		5.1675	5.247		124	80		0.48	0.39
221	202		6.13	0.87		1.219	4.0015		123	107		0.45	0.41
251	217		3.42	0.67		1.6695	8.162		117	82		0.39	0.51
187	122		4.14	0.82		2.4115	2.65		109	79		0.44	0.61
187	181		5.71	1.21		0.848	7.155		133	82		0.51	0.57
197	177		6.01	0.65		1.643	5.035		97	90		0.42	0.48
210	162		3.87	0.97		1.219	2.438		131	107		0.48	0.48
187	124		4.77	1.01		7.22	1.71		87	91		0.47	0.55
209	175		5.87	2.51		6.113	0.78		127	78		0.47	0.56
i:IPGTT	0		30		60		90		120			AUC
	WT	FAM3A_Tg	WT	FAM3A_Tg	WT	FAM3A_Tg	WT	FAM3A_Tg	WT	FAM3A_Tg		WT	FAM3A_Tg
	6.2	6.2	17.3	14.2	10.1	7.1	8.3	6.2	6.9	5		1200	845.965
	7.3	6.4	18.9	13.7	9.9	6.2	8.7	7.2	6.6	6.1		1176.24	738.73
	6.7	5.9	18.6	16.2	9.7	8.2	6.9	5.4	7.9	5.6		1152.48	977.03
	7.1	4.1	14.7	13.2	11.4	9.1	9.2	6.6	6.2	6.3		1354.46	1084.27
	7.4	5.6	17.8	13.1	11.2	8.3	8.1	7.8	7.7	6.7		1330.69	988.945
	6.8	7.1	15.2	15.4	10.6	10.3	7.9	6.3	7.1	4.9		1259.41	1227.24
	0		30		60		90		120			AUC
j:ITT	WT	FAM3A_Tg	WT	FAM3A_Tg	WT	FAM3A_Tg	WT	FAM3A_Tg	WT	FAM3A_Tg		WT	FAM3A_Tg
	6.7	6.6	4.2	2.3	4.4	2.2	3.7	1.9	4.2	2.3		493.68	258.06
	6.1	5.1	4.3	2.7	3.1	2.9	2.4	2.1	4.1	4.2		347.82	340.17
	6.2	5.2	3.9	2.7	3.2	2.6	4.1	1.8	4.6	2.1		359.04	304.98
	7.5	4.2	3.6	2.5	5.3	1.8	2.3	2.4	3.2	1.9		594.66	211.14
	5.7	4.9	4.6	3.2	2.8	2.4	4.3	2.2	3.1	1.3		314.16	281.52
	7.6	6.1	4.7	2.7	4.2	1.9	4.2	2.6	3.9	3.2		471.24	222.87
l
light
weeks	WT						FAM3A_Tg
6	0.79613	0.790831	0.769271	0.765589	0.815567	0.793624	0.814548	0.905092	0.823428	0.842618	0.796885	0.801095
8	0.780049	0.809881	0.783508	0.749208	0.79599	0.836823	0.877605	0.819705	0.793091	0.899173	0.867131	0.799323
10	0.81845	0.828865	0.812439	0.741283	0.745917	0.766457	0.827676	0.820197	0.907639	0.887512	0.822105	0.850589
dark
weeks	WT						FAM3A_Tg
6	0.80253	0.77893	0.7998	0.83221	0.82362	0.80557	0.86455	0.93459	0.86863	0.81262	0.84699	0.85107
8	0.810049	0.809881	0.783508	0.819208	0.81379	0.839823	0.857605	0.889705	0.871091	0.859173	0.917121	0.839323
10	0.844764	0.876013	0.860219	0.794412	0.781926	0.769478	0.882012	0.868318	0.940472	0.910199	0.852568	0.931006
n
weeks	WT						FAM3A_Tg
light-10	2938.95	3154.95	3001.49	3366.39	2858.04	2990.04	3190.45	3578.09	2993.68	3257.45	3592.27	3785.87
dark-10	3084.14	3193.76	3438.66	3249.38	3564.32	3034.67	4357.21	4698.97	3377.24	3237.66	4429.35	3577.24
p
weeks	WT						FAM3A_Tg
light-10	2310.05	2299.79	2801.4	2622.27	2110.31	2553.11	2800.81	3016.51	2712.89	2416.3	3037.43	3119.71
dark-10	2422.96	3373.02	2689.25	2195.28	2565.91	2790.36	3130.83	2843.81	3519.89	3798.57	4304.74	4517.64

## Sheet: Fig5-mito转
a								b
vacuolization number	HFD			mito area	HFD			vacuolization number	HFD			mito area	HFD
	WT	FAM3A_Tg			WT	FAM3A_Tg			saline	rcFAM3A			saline	rcFAM3A
	26	3			2	0.4			28	4			2.1	0.8
	10	1			1.7	1			15	0			1.7	0.7
	18	2			2.3	1			17	2			2.3	0.9
	17	2			1.7	0.6			19	3			1.8	0.6
	22	2			1.5	0.4			21	2			1.5	0.4
	24	1			1.3	0.8			26	1			1.3	0.8
d
				basal	oligo		FCCP		R/A					control	rcFAM3A	rcFAM3A+gw6471	rcFAM3A+gw9662		h			i			j
	time (min)	0	8	16	24	32	40	48	56	64	e	ATP-OCR	n1	4.5	8.6	5.6	9.7		HFD			HFD				control	rcFAM3A	control+FCCP	rcFAM3A+FCCP
control	n1	9.6	9.4	9.2	4.7	5.1	22.1	20.1	2.7	2.5			n2	5.4	9.7	3.4	8.8		WT	FAM3A_Tg		saline	rcFAM3A		n1	1.01	1.42	0.32	0.29
	n2	9.4	9.5	10.6	5.2	4.3	22.4	19.6	1.8	2.2			n3	5.1	7.9	5.9	9		21.6	27.3		24.1	29.8		n2	1.44	1.47	0.47	0.42
	n3	10.2	9.8	9.4	4.3	4.9	23	23.8	2.2	2.7	f	mito-OCR	n1	6.5	11.1	7.7	12		20.6	31.2		19.7	19.2		n3	0.81	1.32	0.33	0.37
rcFAM3A	n1	12.4	12.2	13.7	5.1	4.6	24.4	25.4	2.6	1.9			n2	8.8	12	6.3	11		21.4	33.2		22.7	36.7		n4	0.74	1.39	0.31	0.27
	n2	13.1	12.7	14.2	4.5	4.7	25.6	26.2	2.2	1.8			n3	7.2	10.6	8.3	11.3		24.7	29.6		20.5	25.3
	n3	13.9	13.6	12.7	4.8	4.9	23.8	23.7	2.1	2.1									22.8	21.4		23.2	33.9
rcFAM3A+gw6471	n1	7.1	9.7	9.7	4.1	5.1	24.7	22.7	2	2.2	g		control	rcFAM3A					22.1	32.4		23.1	34.4
	n2	9.8	7.6	8.4	5	4.6	21.6	24.4	2.1	2.3		n1	4.2	7.2
	n3	9.3	9.9	10.2	4.3	4.2	22	23.1	1.9	1.7		n2	5.1	8.1
rcFAM3A+gw9662	n1	13.6	13.4	14.3	4.6	4.4	24.6	23.9	2.3	2.3		n3	4.7	8.3
	n2	14.2	14.1	13.5	4.7	4.6	25.2	25.2	2.5	1.7
	n3	13.5	14	13.2	4.2	4.3	24.1	26.5	1.9	2.3
k										l				m
Complex I	control	rcFAM3A	Complex II	control	rcFAM3A	Complex IV	control	rcFAM3A			control	rcFAM3A			control	rcFAM3A
n1	4.11	9.72	n1	0.66	1.35	n1	1.22	2.12		n1	21.2	20.8		n1	0.97	0.98
n2	4.17	7.23	n2	0.79	1.62	n2	1.07	2.11		n2	22.4	22.5		n2	0.91	1.12
n3	5.14	9.96	n3	0.56	1.37	n3	1.12	2.34		n3	23.4	24.3		n3	1.12	1.07

## Sheet: Fig6ppari脂质合成
a					b			c			d				e
HFD		HFD			HFD			HFD			C2C12				HFD			HFD			HFD			HFD
WT	FAM3A_Tg	WT	FAM3A_Tg		WT	FAM3A_Tg		saline	rcFAM3A		rcFAM3A-50	rcFAM3A-200	control		FAM3A_Tg	FAM3A_Tg+GW6471	WT	FAM3A_Tg	FAM3A_Tg+GW6471	WT	FAM3A_Tg	FAM3A_Tg+GW6471	WT	FAM3A_Tg	FAM3A_Tg+GW6471	WT
FAM3A		pparα			10.55	58.36		9.55	28.36		pparα				srebp1			fas			acly			acc
0.04	0.5	0.12	0.91		7.85	49.52		7.85	38.52		0.3	0.51	0.12		1.33	0.25	0.1	0.68	0.24	0.49	0.59	0.16	0.02	2.3	0.17	0.21
0.06	0.55	0.08	1		8.59	65.89		7.59	35.89		0.29	0.6	0.09		1.12	0.19	0.15	0.78	0.51	0.23	0.63	0.09	0.09	2.1	0.41	0.22
0.09	0.89	0.07	0.68		5.57	46.32		5.57	26.32		0.35	0.71	0.15		1.29	0.22	0.13	0.49	0.33	0.35	0.46	0.17	0.15	1.8	0.22	0.31
0.05	0.62	0.02	0.78		16.98	59.49		13.99	29.49		0.23	0.49	0.06		1.56	0.41	0.14	0.68	0.19	0.39	0.65	0.33	0.21	1.59	0.35	0.18
0.05	0.69	0.01	0.8		12.2	64.33		11.2	24.33						0.91	0.35	0.21	0.52	0.3	0.19	0.38	0.29	0.18	1.24	0.23	0.1
0.1	0.52	0.1	0.63												1.19	0.2	0.33	0.89	0.21	0.2	0.5	0.31	0.25	1.47	0.11	0.19
f																g	Tg content in soleus			k	adiposity			l	body weitht gain
control	rcFAM3A	rcFAM3A+GW6471	control	rcFAM3A	rcFAM3A+GW6471	control	rcFAM3A	rcFAM3A+GW6471	control	rcFAM3A	rcFAM3A+GW6471	control	rcFAM3A	rcFAM3A+GW6471		HFD				HFD				HFD
srebp1			fas			acly			acc			p-AKT				FAM3A_Tg	FAM3A_Tg+GW6471	WT		FAM3A_Tg	FAM3A_Tg+GW6471	WT		FAM3A_Tg	FAM3A_Tg+GW6471	WT
0.23	0.93	0.19	0.15	0.89	0.09	0.051	0.39	0.03	0.19	1.72	0.24	0.1	0.6	0.5		0.039	0.016	0.011		42	19	22		4.6	2.3	3.2
0.39	1.21	0.22	0.25	1.15	0.35	0.029	0.62	0.19	0.35	1.59	0.39	0.08	0.51	0.39		0.051	0.024	0.021		37	21	28		5.1	3.1	2.7
0.17	0.88	0.35	0.19	0.88	0.29	0.12	0.28	0.31	0.12	1.49	0.33	0.19	0.39	0.31		0.037	0.031	0.037		44	27	31		7.8	5	4.5
0.25	1.03	0.43	0.31	1.39	0.47	0.19	0.42	0.09	0.23	2.1	0.1	0.2	0.63	0.29		0.041	0.031	0.026		51	11	21		9.2	4.6	5.2
																0.031	0.018	0.041		32	39	29		3.4	2.6	2.9
																0.057	0.022	0.034		41	32	25		6.7	6.8	6.3
																				31	27	21		7.4	3.1	2.4
h	de novo synthe							i	TG content							j	relative LD area			57	21	21
C2C12				HL-1				C2C12				HL-1				C2C12				27	43	17
Saline	rcFAM3A	rcFAM3A+GW6471		Saline	rcFAM3A	rcFAM3A+GW6471		Saline	rcFAM3A	rcFAM3A+GW6471		Saline	rcFAM3A	rcFAM3A+GW6471		Saline	rcFAM3A	rcFAM3A+GW6471		43	17	32
42	102	61		52	97	82		0.37	1.062	0.37		0.35	0.75	0.41		1.9	4.6	2.4		38	13	23
51	98	29		42	84	41		0.27	0.79	0.39		0.52	1.22	0.62		1.6	5.7	2.1		46	34	29
37	112	72		47	94	53		0.47	1.15	0.46		0.48	1.05	0.43		2.1	6.1	2.4

## Sheet: Fig7-pparai-IR和炎症
a	tnf-a			b	il-1			c	il-6			d	nuclear P65
HFD				HFD				HFD				HFD
WT	FAM3A_Tg	FAM3A_Tg+GW6471		WT	FAM3A_Tg	FAM3A_Tg+GW6471		WT	FAM3A_Tg	FAM3A_Tg+GW6471		WT	FAM3A_Tg	FAM3A_Tg+GW6471
1.21	0.21	1.14		0.77	0.31	0.91		1.31	0.78	0.81		0.96	0.42	0.88
1.71	0.55	1.22		1.1	0.31	0.81		0.87	0.52	1.13		0.89	0.37	0.76
0.43	0.21	0.32		0.81	0.31	1.14		1.52	0.23	1.11		0.93	0.51	1.03
0.62	1.12	0.69		0.5	0.24	1.11		0.77	0.12	1.12		1.02	0.47	0.92
1.32	0.23	1.2		1.4	0.67	1.26		1.22	0.31	1.16		0.84	0.55	0.84
0.71	0.27	1.01		1.42	0.24	1.01		0.31	0.13	0.94
e	glucose			f	insulin			g	glucagon			h	TG			i	FFA
HFD				HFD				HFD				HFD				HFD
WT	FAM3A_Tg	FAM3A_Tg+GW6471		WT	FAM3A_Tg	FAM3A_Tg+GW6471		WT	FAM3A_Tg	FAM3A_Tg+GW6471		WT	FAM3A_Tg	FAM3A_Tg+GW6471		WT	FAM3A_Tg	FAM3A_Tg+GW6471
210	187	210		5.99	0.69	1.87		7.12	2.173	2.11		121	81	103		0.51	0.49	0.52
179	172	161		5.72	0.62	5.81		1.537	1.7225	2.44		93	112	102		0.52	0.56	0.51
247	218	204		6.17	0.89	2.57		1.325	3.2065	1.02		111	97	81		0.32	0.32	0.57
204	163	252		5.77	1.41	5.97		5.1675	5.247	6.17		124	80	91		0.48	0.39	0.42
221	202	240		6.13	0.87	2.31		1.219	4.0015	1.21		123	107	79		0.45	0.41	0.44
251	217	297		3.42	0.67	4.95		1.6695	8.162	1.31		117	82	121		0.39	0.51	0.54
187	122	202		4.14	0.82	4.77		2.4115	2.65	7.81		109	79	107		0.44	0.61	0.58
187	181	184		5.71	1.21	3.52		0.848	7.155	0.81		133	82	117		0.51	0.57	0.47
197	177	212		6.01	0.65	3.77		1.643	5.035	1.31		97	90	108		0.42	0.48	0.31
210	162	170		3.87	0.97	5.77		1.219	2.438	1.77		131	107	89		0.48	0.48	0.56
187	124	168		4.77	1.01	1.21		7.22	1.71	7.22		87	91	137		0.47	0.55	0.57
209	175	172		5.87	2.51	3.62		6.113	0.78	7.1		127	78	101		0.47	0.56	0.6
	0			30			60			90			120				AUC
j:IPGTT	WT	FAM3A_Tg	FAM3A_Tg+GW6471	WT	FAM3A_Tg	FAM3A_Tg+GW6471	WT	FAM3A_Tg	FAM3A_Tg+GW6471	WT	FAM3A_Tg	FAM3A_Tg+GW6471	WT	FAM3A_Tg	FAM3A_Tg+GW6471		WT	FAM3A_Tg	FAM3A_Tg+GW6471
	6.2	6.2	6.7	17.3	14.2	18.4	10.1	7.1	10.2	8.3	6.2	8.4	6.9	5	6.7		1200	845.965	1244.4
	7.3	6.4	6.7	18.9	13.7	17.7	9.9	6.2	11.2	8.7	7.2	7.3	6.6	6.1	6.6		1176.24	738.73	1366.4
	6.7	5.9	6.9	18.6	16.2	16.6	9.7	8.2	9.2	6.9	5.4	7.9	7.9	5.6	7.9		1152.48	977.03	1122.4
	7.1	4.1	7.1	14.7	13.2	17.6	11.4	9.1	9.7	9.2	6.6	7.7	6.2	6.3	6.9		1354.46	1084.27	1183.4
	7.4	5.6	6.7	17.8	13.1	18.1	11.2	8.3	9.4	8.1	7.8	8.3	7.7	6.7	6.8		1330.69	988.945	1146.8
	6.8	7.1	6.9	15.2	15.4	15.7	10.6	10.3	9.3	7.9	6.3	7.2	7.1	4.9	5.9		1259.41	1227.24	1134.6
	0			30			60			90			120				AUC
k:ITT	WT	FAM3A_Tg	FAM3A_Tg+GW6471	WT	FAM3A_Tg	FAM3A_Tg+GW6471	WT	FAM3A_Tg	FAM3A_Tg+GW6471	WT	FAM3A_Tg	FAM3A_Tg+GW6471	WT	FAM3A_Tg	FAM3A_Tg+GW6471		WT	FAM3A_Tg	FAM3A_Tg+GW6471
	6.7	6.6	7.2	4.2	2.3	5.1	4.4	2.2	4.6	3.7	1.9	2.9	4.2	2.3	2.6		493.68	258.06	422.28
	6.1	5.1	5.7	4.3	2.7	4.1	3.1	2.9	2.2	2.4	2.1	3.7	4.1	4.2	3.6		347.82	340.17	316.71
	6.2	5.2	6.2	3.9	2.7	3.3	3.2	2.6	4.4	4.1	1.8	3.6	4.6	2.1	3.3		359.04	304.98	258.06
	7.5	4.2	6.9	3.6	2.5	4.4	5.3	1.8	3.6	2.3	2.4	2.4	3.2	1.9	3.6		594.66	211.14	516.12
	5.7	4.9	6.3	4.6	3.2	3.7	2.8	2.4	2.7	4.3	2.2	1.7	3.1	1.3	3.5		314.16	281.52	439.58
	7.6	6.1	5.4	4.7	2.7	3.9	4.2	1.9	3.5	4.2	2.6	3.9	3.9	3.2	4.1		471.24	222.87	410.55
l
light
weeks	WT						FAM3A_Tg						FAM3A_Tg+GW6471
6	0.79613	0.790831	0.769271	0.765589	0.815567	0.793624	0.814548	0.905092	0.823428	0.842618	0.796885	0.801095	0.784548	0.765092	0.743428	0.772618	0.766885	0.791095
8	0.780049	0.809881	0.783508	0.749208	0.79599	0.836823	0.877605	0.819705	0.793091	0.899173	0.867131	0.799323	0.777605	0.759705	0.749091	0.789173	0.837531	0.828323
10	0.81845	0.828865	0.812439	0.741283	0.745917	0.766457	0.827676	0.820197	0.907639	0.887512	0.822105	0.850589	0.817676	0.750197	0.747639	0.857512	0.812105	0.800589
dark
weeks	WT						FAM3A_Tg						FAM3A_Tg+GW6471
6	0.80253	0.77893	0.7998	0.83221	0.82362	0.80557	0.86455	0.93459	0.86863	0.81262	0.84699	0.85107	0.809548	0.779092	0.835628	0.852618	0.805885	0.819095
8	0.810049	0.809881	0.783508	0.819208	0.81379	0.839823	0.857605	0.889705	0.871091	0.859173	0.917121	0.839323	0.867605	0.808705	0.831061	0.849173	0.797022	0.849323
10	0.844764	0.876013	0.860219	0.794412	0.781926	0.769478	0.882012	0.868318	0.940472	0.910199	0.852568	0.931006	0.887612	0.870197	0.817672	0.809851	0.795105	0.870589
m
weeks	WT						FAM3A_Tg						FAM3A_Tg+GW6471
light-10	2938.95	3154.95	3001.49	3366.39	2858.04	2990.04	3190.45	3578.09	2993.68	3257.45	3592.27	3785.87	2998.95	3194.95	3501.49	2699.39	2955.04	2517.04
dark-10	3084.14	3193.76	3438.66	3249.38	3564.32	3034.67	4357.21	4698.97	3377.24	3237.66	4429.35	3577.24	3245.41	3155.19	3538.66	3199.57	2964.32	3299.57
n
weeks	WT						FAM3A_Tg						FAM3A_Tg+GW6471
light-10	2310.05	2299.79	2801.4	2622.27	2110.31	2553.11	2800.81	3016.51	2712.89	2416.3	3037.43	3119.71	2336.3	2357.43	2657.43	2057.43	2517.43	2854.49
dark-10	2422.96	3373.02	2689.25	2195.28	2565.91	2790.36	3130.83	2843.81	3519.89	3798.57	4304.74	4517.64	2281.88	2732.22	2592.98	2189.31	2989.31	3089.31

## Sheet: Fig8IRi脂质合成
c										d
C2C12					C2C12					HFD			HFD			HFD			HFD			HFD			HFD
rcFAM3A-10	rcFAM3A-50	rcFAM3A-200	control		rcFAM3A-10	rcFAM3A-50	rcFAM3A-200	control		FAM3A_Tg	FAM3A_Tg+bms536924	WT	FAM3A_Tg	FAM3A_Tg+bms536924	WT	FAM3A_Tg	FAM3A_Tg+bms536924	WT	FAM3A_Tg	FAM3A_Tg+bms536924	WT	FAM3A_Tg	FAM3A_Tg+bms536924	WT	FAM3A_Tg	FAM3A_Tg+bms536924	WT
p-AKT					p-insR-β					pparα			srebp1			fas			acly			acc			adiponectin
0.05	0.22	0.89	0.07		0.57	0.94	1.17	0.67		0.89	0.15	0.37	1.2	0.25	0.3	0.51	0.09	0.26	1.82	0.35	0.15	1.58	0.09	0.13	1.26	0.16	0.14
0.12	0.26	1.21	0.32		0.43	0.67	1.25	0.35		0.96	0.09	0.12	1.38	0.34	0.33	0.63	0.12	0.18	1.51	0.29	0.31	1.62	0.12	0.29	1.21	0.09	0.26
0.17	0.31	0.98	0.1		0.35	0.68	1.09	0.29		0.65	0.23	0.08	1.1	0.19	0.19	0.41	0.31	0.14	1.6	0.51	0.22	1.41	0.15	0.33	1.45	0.21	0.08
0.09	0.53	0.9	0.09		0.41	0.72	1.12	0.34		0.72	0.33	0.23	1.4	0.27	0.2	0.39	0.29	0.23	1.49	0.33	0.19	1.67	0.27	0.13	1.19	0.14	0.15
										0.59	0.21	0.35	1.51	0.15	0.34	0.55	0.25	0.28	2.1	0.41	0.26	1.32	0.19	0.08	1.3	0.19	0.19
										0.6	0.19	0.17	1.3	0.2	0.41	0.7	0.34	0.19	1.9	0.22	0.13	1.5	0.2	0.1	1.22	0.22	0.22
e
control	rcFAM3A	rcFAM3A+bms536924	rcFAM3A+si-control	rcFAM3A+si-insR	control	rcFAM3A	rcFAM3A+bms536924	rcFAM3A+si-control	rcFAM3A+si-insR	control	rcFAM3A	rcFAM3A+bms536924	rcFAM3A+si-control	rcFAM3A+si-insR	control	rcFAM3A	rcFAM3A+bms536924	rcFAM3A+si-control	rcFAM3A+si-insR	control	rcFAM3A	rcFAM3A+bms536924	rcFAM3A+si-control	rcFAM3A+si-insR	control	rcFAM3A	rcFAM3A+bms536924	rcFAM3A+si-control	rcFAM3A+si-insR
p-AKT					pparα					srebp1					fas					acly					acc
0.35	0.89	0.25	0.91	0.44	0.09	1.19	0.08	0.61	0.09	0.38	0.78	0.49	0.58	0.33	0.49	0.97	0.18	0.59	0.35	0.09	0.89	0.19	0.63	0.23	0.14	1.81	0.18	1.9	0.34
0.23	0.92	0.31	0.82	0.48	0.14	1.4	0.14	0.56	0.21	0.29	0.92	0.38	0.67	0.21	0.28	1.21	0.14	0.39	0.29	0.19	0.71	0.27	0.71	0.13	0.09	1.5	0.2	1.72	0.49
0.29	0.73	0.19	0.8	0.51	0.07	1.31	0.24	0.49	0.1	0.45	0.73	0.3	0.66	0.41	0.31	0.89	0.25	0.67	0.41	0.1	1	0.09	0.59	0.3	0.19	1.7	0.29	1.93	0.21
0.36	0.9	0.28	0.74	0.39	0.17	1.29	0.1	0.8	0.11	0.3	0.81	0.44	0.5	0.3	0.36	1.01	0.3	0.5	0.2	0.21	0.7	0.26	0.57	0.39	0.31	1.71	0.31	1.69	0.22
f					g	Tg content in soleus			h	de novo synthe
HFD					HFD				C2C12				HL-1
WT	FAM3A_Tg	FAM3A_Tg+bms536924			FAM3A_Tg	FAM3A_Tg+bms536924	WT		Saline	rcFAM3A	rcFAM3A+bms536924		Saline	rcFAM3A	rcFAM3A+bms536924
1.2	8.2	1.6			0.062	0.033	0.021		28	87	24		39	81	41
1.9	9.3	3.5			0.071	0.041	0.026		32	79	51		42	76	49
1.7	10.1	2.8			0.036	0.025	0.012		29	77	36		47	69	38
2.8	6.7	1.5			0.054	0.011	0.037
2.6	7.2	2.6			0.079	0.022	0.026
3.1	8.1	2.3			0.023	0.063	0.039
i	TG content
C2C12				HL-1				j	adiposity			k	body weitht gain
Saline	rcFAM3A	rcFAM3A+bms536924		Saline	rcFAM3A	rcFAM3A+bms536924		HFD				HFD
0.44	1.27	0.42		0.49	1.39	0.87		FAM3A_Tg	FAM3A_Tg+bms536924	WT		FAM3A_Tg	FAM3A_Tg+bms536924	WT
0.53	1.38	0.27		0.47	1.44	0.62		32	31	19		4.6	5.6	3.2
0.56	1.22	0.39		0.53	0.98	1.01		37	19	21		5.1	6.2	2.7
								34	17	16		7.8	3.9	4.5
								41	21	26		9.2	3.3	5.2
								29	29	19		3.4	2.9	2.9
								31	32	17		6.7	2.4	6.3
								40	18	21		7.4	3.7	2.4

## Sheet: spFig3
a					b	oil red		d	adiposigty
HFD		HFD			HFD			HFD
saline	rcFAM3A	saline	rcFAM3A		saline	rcFAM3A		saline	rcFAM3A
fas		acly			1.1	9		32	42
0.1	1.2	0.19	1.25		1.4	9.3		21	37
0.08	0.89	0.18	0.74		2.3	10.3		17	44
0.14	0.91	0.14	0.86		1	7.7		32	51
0.12	0.95	0.12	1.24		2.1	6.2		41	32
0.07	0.82	0.24	0.87		0.9	8.1		21	41
0.11	1.11	0.11	1.06					31	31
								19	57
					c			27	27
HFD					HFD			37	43
saline	rcFAM3A				saline	rcFAM3A		43	38
acc					0.032	0.043		24	46
0.09	1.6				0.031	0.033
0.18	1.7				0.027	0.057
0.24	1.59				0.027	0.051
0.22	1.89				0.021	0.037
0.19	1.6				0.024	0.052
0.25	1.77
e			f
C57BL/6 HFD			male				female
saline	rcFAM3A		IWAT		gWAT		IWAT		gWAT
37.2	81.5		WT	FAM3A-Tg	WT	FAM3A-Tg	WT	FAM3A-Tg	WT	FAM3A-Tg
54.4	79		0.25	0.36	0.28	0.3	0.26	0.31	0.21	0.43
23.9	65.3		0.32	0.33	0.37	0.58	0.3	0.34	0.32	0.48
41.2	95		0.18	0.52	0.43	0.5	0.19	0.41	0.29	0.29
40.2	89.4		0.21	0.41	0.22	0.46	0.22	0.4	0.22	0.39
33.1	52.3		0.24	0.38	0.25	0.42	0.23	0.39	0.41	0.35
			0.44	0.44	0.31	0.47	0.32	0.25	0.34	0.53

## Sheet: spFig4注射多肽鼠
a			b			c			d			e			f			g			h			i
HFD			HFD			HFD			HGHL			HGHL			HGHL			HGHL			HGHL			HGHL
saline	rcFAM3A		saline	rcFAM3A		saline	rcFAM3A		control	rcFAM3A		control	rcFAM3A		control	rcFAM3A		control	rcFAM3A		control	rcFAM3A		control	rcFAM3A
0.89	0.11		0.77	0.34		1.11	0.62		21.3	10.4		23.4	12.3		37.6	21.5		15.2	9.7		22.3	13.4		39.2	22.5
1.24	0.42		0.82	0.67		1.23	0.36		17.8	8.4		22.5	9.8		37.3	19.4		17.4	8.2		24.6	10.2		32.3	22.3
0.67	0.52		1.24	0.43		0.85	1.05		18.2	9.6		21.7	11.4		33.4	22.3		18.1	8.1		20.1	12.7		35.4	21.4
1.47	0.57		1.02	0.56		0.67	0.21		19.4	7.2		19.4	9.2		28.9	20.7		17.9	7.9		20.9	9.7		41.2	18.7
1.11	1.17		1.83	0.63		0.67	0.32
0.62	0.49		0.32	1.23		1.47	0.73
j			k			l			m			n
HFD			HFD			HFD			HFD			HFD
saline	rcFAM3A		saline	rcFAM3A		saline	rcFAM3A		saline	rcFAM3A		saline	rcFAM3A
210	183		4.14	5.12		3.24	3.21		98	119		0.87	0.45
183	191		6.71	2.14		8.92	4.34		127	121		0.27	0.73
204	204		5.36	2.87		6.79	5.32		139	79		0.52	0.55
189	197		4.12	2.35		1.02	7.12		131	81		0.34	0.64
202	179		3.12	5.22		6.74	1.32		109	107		0.37	0.45
217	165		4.77	4.17		3.67	9.67		115	91		0.62	0.37
172	167		2.45	1.87		7.13	8.74		72	76		0.45	0.47
205	181		5.33	6.11		1.87	5.21		89	71		0.61	0.62
198	177		6.71	3.15		7.17	7.44		112	67		0.66	0.51
194	163		5.17	3.11		7.27	9.21		102	131		0.31	0.38
199	171		5.62	2.72		2.17	2.37		111	87		0.47	0.21
207	173		4.38	2.11		5.21	7.98		101	72
p
weeks	saline						rcFAM3A
light-10	0.800049	0.819881	0.823508	0.819208	0.82599	0.80089	0.836823	0.847605	0.829705	0.843091	0.847131	0.927131
dark-10	0.808366	0.825898	0.848621	0.795806	0.827333	0.778957	0.822549	0.840437	0.927639	0.854258	0.853495	0.940589

[truncated: 5 more sheets: spFig5, spFig6肌肉及微循环, sp7-pparai转基因打多肽油红O, sp8-ppari注射多肽鼠, sp9IRi-IR和炎症]
